# Supplementary material for: Sirtulin–Ypk1 regulation axis governs the TOR signaling pathway and fungal pathogenicity in Cryptococcus neoformans
Source: Microbiol Spectr. 2024 Jun 24;12(8):e00038-24. doi: 10.1128/spectrum.00038-24 (PMC11302014; doi:10.1128/spectrum.00038-24)
Supplement: Supplemental material — Raw data; Fig S2 to S6. [file spectrum.00038-24-s0002.xlsx]

## Sheet: Figure 2A
ypk1Δ	ypk1Δ+YPK1R	ypk1Δ+YPK1WT	ypk1Δ+YPK1Q
0.492335	0.750225	0.832281	0.715059
0.586114	0.77367	0.832281	0.715059
0.62128	0.808837	0.832281	0.715059
0.62128	0.832281	0.832281	0.715059
0.62128	0.832281	0.832281	0.750225
0.656447	0.867448	0.867448	0.808837
0.679892	0.867448	0.867448	0.808837
0.715059	0.87917	0.867448	0.808837
0.715059	0.902615	0.867448	0.808837
0.715059	0.902615	0.867448	0.808837
0.77367	0.902615	0.867448	0.808837
0.77367	0.92606	0.902615	0.808837
0.77367	0.92606	0.902615	0.832281
0.77367	0.92606	0.92606	0.832281
0.77367	0.92606	0.930568	0.832281
0.77367	0.961226	0.961226	0.867448
0.808837	0.961226	0.961226	0.867448
0.808837	0.961226	0.961226	0.867448
0.808837	0.996393	0.961226	0.902615
0.867448	0.996393	0.961226	0.902615
0.867448	0.996393	0.961226	0.902615
0.867448	0.996393	0.961226	0.902615
0.867448	1.01984	0.961226	0.902615
0.867448	1.01984	0.996393	0.92606
0.902615	1.01984	0.996393	0.92606
0.902615	1.01984	0.996393	0.92606
0.902615	1.01984	0.996393	0.92606
0.902615	1.01984	1.01984	0.92606
0.902615	1.01984	1.01984	0.92606
0.92606	1.055	1.01984	0.961226
0.92606	1.055	1.01984	0.961226
0.92606	1.055	1.055	0.961226
0.92606	1.055	1.055	0.961226
0.92606	1.09017	1.055	0.996393
0.961226	1.09017	1.055	1.01984
0.961226	1.09017	1.055	1.01984
0.996393	1.09017	1.055	1.055
0.996393	1.09017	1.09017	1.09017
1.01984	1.09017	1.09017	1.09017
1.01984	1.09017	1.09017	1.09017
1.01984	1.09017	1.09017	1.09017
1.055	1.11362	1.11362	1.09017
1.055	1.11362	1.11362	1.11362
1.09017	1.11362	1.11362	1.14878
1.09017	1.11362	1.11362	1.14878
1.11362	1.14878	1.14878	1.1605
1.11362	1.14878	1.14878	1.17223
1.11362	1.14878	1.24256	1.18395
1.14878	1.14878	1.26601	1.18395
1.14878	1.20739	1.26601	1.26601

## Sheet: Figure 3B
12 h					24 h					48 h
YPK1WT	ypk1Δ	YPK1R	YPK1Q		YPK1WT	ypk1Δ	YPK1R	YPK1Q		YPK1WT	ypk1Δ	YPK1R	YPK1Q
1.01027	0.558219	1.19521	0.928082		1.0212	0.554901	1.24374	0.978805		1.04469	0.53744	1.26208	1.0157
0.969178	0.496575	1.13356	0.743151		0.989402	0.42773	1.20135	0.798646		0.979469	0.421498	1.18961	0.834541
1.09247	0.496575	1.29794	0.784247		1.07418	0.533706	1.34972	0.788048		1.06642	0.544686	1.30556	0.827295
0.94863	0.537671	1.13356	0.907534		0.925817	0.512511	1.04239	0.915219		0.93599	0.486715	1.07367	0.921498
0.94863	0.537671	1.21575	0.804795		0.947012	0.480718	1.18016	0.841036		0.93599	0.472222	1.18961	0.85628
1.03082	0.599315	1.19521	0.825342		1.04239	0.512511	1.13777	0.841036		1.03744	0.472222	1.16063	0.863527

## Sheet: Figure 5B
		YPD			+Rapa
		H99	dac1Δ dac7Δ		H99	dac1Δ dac7Δ
		1.08027	1.04013		0.913043	0.826087
		0.979933	0.926421		0.93311	0.826087
		0.993311	1.21739		0.90301	0.765886
		0.929766	1.19398		0.862876	0.799331
		0.989967	0.923077		0.886288	0.729097
		1.0602	0.983278		0.909699	0.842809
		1.04682	0.9699		0.943144	0.779264
		1.00669	0.913043		0.913043	0.826087
		0.93311	0.842809		0.819398	0.759197
		0.956522	0.802676		0.795987	0.692308
		0.976589	0.886288		0.886288	0.70903
		1.04682	0.976589		0.906355	0.70903
			0.496551			6.04062e-06

## Sheet: Figure 5C
H99	dac1Δ	dac7Δ	dac1Δ dac7Δ
0.841751	0.827722	0.757576	0.701459
0.841751	0.827722	0.757576	0.729517
0.85578	0.827722	0.757576	0.743547
0.869809	0.827722	0.799663	0.757576
0.869809	0.841751	0.813692	0.757576
0.883838	0.841751	0.813692	0.785634
0.883838	0.841751	0.827722	0.799663
0.897868	0.85578	0.827722	0.813692
0.911897	0.869809	0.827722	0.827722
0.953984	0.869809	0.841751	0.841751
0.953984	0.869809	0.841751	0.841751
0.953984	0.883838	0.841751	0.841751
0.953984	0.883838	0.841751	0.841751
0.968013	0.897868	0.85578	0.841751
0.968013	0.897868	0.869809	0.85578
0.968013	0.911897	0.869809	0.85578
0.982043	0.911897	0.869809	0.869809
0.982043	0.939955	0.869809	0.869809
0.982043	0.939955	0.869809	0.869809
0.982043	0.939955	0.869809	0.869809
0.982043	0.953984	0.883838	0.869809
0.982043	0.953984	0.883838	0.869809
0.982043	0.953984	0.883838	0.869809
0.982043	0.953984	0.911897	0.883838
0.982043	0.953984	0.911897	0.883838
0.982043	0.968013	0.939955	0.897868
0.982043	0.968013	0.939955	0.911897
0.996072	0.968013	0.939955	0.911897
0.996072	0.968013	0.939955	0.939955
0.996072	0.968013	0.953984	0.939955
0.996072	0.968013	0.953984	0.939955
0.996072	0.982043	0.953984	0.939955
1.0101	0.982043	0.953984	0.939955
1.0101	0.982043	0.953984	0.939955
1.0101	0.982043	0.968013	0.939955
1.03816	0.982043	0.968013	0.939955
1.08025	0.982043	0.982043	0.953984
1.08025	0.982043	0.982043	0.953984
1.09428	0.996072	0.982043	0.953984
1.09428	0.996072	0.982043	0.968013
1.09428	1.0101	0.996072	0.968013
1.09428	1.0101	0.996072	0.968013
1.12233	1.0101	0.996072	0.982043
1.12233	1.02413	1.0101	0.982043
1.12233	1.02413	1.0101	0.982043
1.12233	1.03816	1.0101	0.982043
1.12233	1.03816	1.0101	0.982043
1.13636	1.05219	1.03816	0.982043
1.13636	1.06622	1.05219	0.982043
1.15039	1.08025	1.05219	1.0101

## Sheet: Strains
Strains used in this study.
Lab ID	Strain	Gene ID	Genotype	Reference
CDW2	H99		Wildtype	Toffaletti DL, et al.1993	Toffaletti D L, Rude T H, Johnston S A, et al. Gene transfer in Cryptococcus neoformans by use of biolistic delivery of DNA.[J]. Journal of Bacteriology, 1993, 175(5):1405-1411.
CDW346	ypk1Δ	CNAG_04678	cnag_04678Δ::NEO	This study
CDW645	dac1Δ	CNAG_04866	cnag_04866Δ::NEO	This study
CDW655	dac7Δ	CNAG_07712	cnag_07712Δ::NEO	This study
CDW964	dac1Δdac7Δ	CNAG_04866;CNAG_07712	cnag_04866Δ::NEO;cnag_07712Δ::NAT	This study
CDW497	YPK1 WT	CNAG_04678	cnag_04678Δ::NEO;CNAG_04678-FLAG::HYG	This study
CDW781	YPK1 K315R,K502R	CNAG_04678	cnag_04678Δ::NEO;CNAG_04678-FLAG::HYG	This study
CDW784	YPK1 K315Q,K502Q	CNAG_04678	cnag_04678Δ::NEO;CNAG_04678-FLAG::HYG	This study
CDW899	YPK1FLAGdac1Δ	CNAG_04678;CNAG_04866	CNAG_04678-FLAG::HYG;cnag_04866Δ::NEO	This study
CDW838	YPK1FLAGdac2Δ	CNAG_04678;CNAG_05563	CNAG_04678-FLAG::HYG;cnag_05563Δ::NEO	This study
CDW903	YPK1FLAGdac3Δ	CNAG_04678;CNAG_00660	CNAG_04678-FLAG::HYG;cnag_00660Δ::NEO	This study
CDW842	YPK1FLAGdac4Δ	CNAG_04678;CNAG_01563	CNAG_04678-FLAG::HYG;cnag_01563Δ::NEO	This study
CDW846	YPK1FLAGdac5Δ	CNAG_04678;CNAG_05096	CNAG_04678-FLAG::HYG;cnag_05096Δ::NEO	This study
CDW852	YPK1FLAGdac6Δ	CNAG_04678;CNAG_05276	CNAG_04678-FLAG::HYG;cnag_05276Δ::NEO	This study
CDW906	YPK1FLAGdac7Δ	CNAG_04678;CNAG_07712	CNAG_04678-FLAG::HYG;cnag_07712Δ::NEO	This study
CDW909	YPK1FLAGdac9Δ	CNAG_04678;CNAG_02085	CNAG_04678-FLAG::HYG;cnag_02085Δ::NEO	This study
CDW856	YPK1FLAGdac10Δ	CNAG_04678;CNAG_06591	CNAG_04678-FLAG::HYG;cnag_06591Δ::NEO	This study
CDW935	YPK1FLAGdac1Δdac7Δ	CNAG_04678;CNAG_04866;CNAG_07712	CNAG_04678-FLAG::HYG;cnag_04866Δ::NEO;cnag_07712Δ::NAT	This study
CDW940	YPK1FLAGdac1Δdac9Δ	CNAG_04678;CNAG_04866;CNAG_02085	CNAG_04678-FLAG::HYG;cnag_04866Δ::NEO;cnag_02085Δ::NAT	This study
CDW945	YPK1FLAGdac7Δdac9Δ	CNAG_04678;CNAG_07712;CNAG_02085	CNAG_04678-FLAG::HYG;cnag_07712Δ ::NAT;cnag_02085Δ::NEO	This study
CDW1182	YPK1-HA	CNAG_04678	GPDP-CNAG_04678-HA::HYG	This study
CDW1218	YPK1-HADac1-FLAG	CNAG_04678;CNAG_04866	GPDP-CNAG_04678-HA::HYG;TEFP-CNAG_04866-FLAG::NAT	This study
CDW1198	YPK1-HADac7-FLAG	CNAG_04678;CNAG_07712	GPDP-CNAG_04678-HA::HYG;TEFP-CNAG_07712 -FLAG::NAT	This study

## Sheet: Primers
Primers used in this study.
Lab ID	Target	Sequence (5' to 3')
1	CnACT1	GCACCATACCTTCTACAATGAGC
2	CnACT1	CAGGAAGCTCGTAAGACTTTTCA
23	M13F	GTAAAACGACGGCCAGTGAA
24	M13R	CAGGAAACAGCTATGACCAT
412	NAT Check	TCACTTTGCGAGAAGTCCCT
413	NAT Check	AGCCGGAGTAAGAGACGACA
414	HYG Check	ATTTCGGCTCCAACAATGTC
415	HYG Check	GATGTTGGCGACCTCGTATT
416	NEO Check	TGAATGAACTGCAGGACGAG
417	NEO Check	ATACTTTCTCGGCAGGAGCA
2383	DAC1 Deletion	CAGCAGCCAGCGGTATTTTGAAAGT
2384	DAC1 Deletion	TGAGTCGTATTACAATTCACTGGCCGTCGTTTTACTAAGCTAACGAGTTCAAGGTAGCGGG
2385	DAC1 Deletion	CTTGGCGTAATCATGGTCATAGCTGTTTCCTGATTATTCTCTTCTCGTGTGGCACTATCGTTG
2386	DAC1 Deletion	TTCAATGTCTTTCTTGCCCTCTTTACCATCC
2459	DAC1 RT	GCCAAAGTTGCCCTTTCTAA
2460	DAC1 RT	GGCATTGCAAAACTCTCTCC
2387	DAC2 Deletion	TCCCTTGCTATCCTCCATCTTGAAGAAG
2388	DAC2 Deletion	TGAGTCGTATTACAATTCACTGGCCGTCGTTTTACGCTTGGGAATCGGACAGTAAGGTTTC
2389	DAC2 Deletion	CTTGGCGTAATCATGGTCATAGCTGTTTCCTGAGTATCCCGACTAATTACCTGCTGGTC
2390	DAC2 Deletion	CACCTGAGTAGGAGAATTGATATCTTGGGTG
2461	DAC2 RT	TTGGACTTCCTCTGCTTGCT
2462	DAC2 RT	CACCGAAATACCTCCCTGAA
2391	DAC3 Deletion	CGGGAGGTATGGTGGTGTTCC
2392	DAC3 Deletion	TGAGTCGTATTACAATTCACTGGCCGTCGTTTTACCGGGGCGGGGGAGGGG
2393	DAC3 Deletion	CTTGGCGTAATCATGGTCATAGCTGTTTCCTGCTATGGGGGGCTGCTCATGAAG
2394	DAC3 Deletion	ACTTGGAGTTGAATGCCGAGTTGTG
2463	DAC3 RT	GCCTCTTCCAGCAGAGTTTG
2464	DAC3 RT	TAGTGCAGTGGTCGTTGGAG
2395	DAC4 Deletion	TCCTGTACCGATTCCTCGGCA
2396	DAC4 Deletion	TGAGTCGTATTACAATTCACTGGCCGTCGTTTTACCTTGCTGTGGGTTGAGTCGGG
2397	DAC4 Deletion	CTTGGCGTAATCATGGTCATAGCTGTTTCCTGTGTAGCGAGCTGGCTGGG
2398	DAC4 Deletion	CTTCAACCAGATTGCCACTGAGGAG
2465	DAC4 RT	CCCACCGCAGAGAATGTAAT
2466	DAC4 RT	CTCTGCATCTCCCTGGTAGC
2399	DAC5 Deletion	AAGGCATGACCTACCTGGACAAGC
2400	DAC5 Deletion	TGAGTCGTATTACAATTCACTGGCCGTCGTTTTACTAGCTGGTAGTTTGGAGATATACACGATTGAGTTG
2401	DAC5 Deletion	CTTGGCGTAATCATGGTCATAGCTGTTTCCTGGCCATACACAATCGCATCTATACATAATTTTTACTAGGC
2402	DAC5 Deletion	ACATTAAAACCATCAGGAAACCATGTTTCTTATCCTAATG
2467	DAC5 RT	CGCCTTCTAAAGGCTGACAC
2468	DAC5 RT	AAGACGGGAGATGAGTGGTG
2403	DAC6 Deletion	TTCATGGTATTCATATGCGCCAAACAGTC
2404	DAC6 Deletion	TGAGTCGTATTACAATTCACTGGCCGTCGTTTTACTGTGGTTGGTGGAGGCGG
2405	DAC6 Deletion	CTTGGCGTAATCATGGTCATAGCTGTTTCCTGAAAGGGCATGTGCTTCATATCAAATGAAGTC
2406	DAC6 Deletion	CTAAAGGTTGGGTGTTGGGGGTATTTG
2469	DAC6 RT	TTTGCTCCCTCTGCTCAAAT
2470	DAC6 RT	CTCCTTCAGTCCTCCTGCAC
2407	DAC7 Deletion	GCGGTTGGCAATGGAAGAGACTAC
2408	DAC7 Deletion	TGAGTCGTATTACAATTCACTGGCCGTCGTTTTACTCTAGCTTTTCTTGGATTGTCCAGAGATTATTACC
2409	DAC7 Deletion	CTTGGCGTAATCATGGTCATAGCTGTTTCCTGAGGAAAGAAAGAAGCAGGTGATGCGA
2410	DAC7 Deletion	AACGTGCAGGATAAGGTATGTCTAGCAATTTAAT
2471	DAC7 RT	ATTGCCTCCTCATCTCATCG
2472	DAC7 RT	TCCAGCTCATCTTTCCAACC
2411	DAC8 Deletion	TTTGGTGGAACCCAACAGGCG
2412	DAC8 Deletion	TGAGTCGTATTACAATTCACTGGCCGTCGTTTTACGGTGGAGTTTATTCCCATGTGTTAATCAGCA
2413	DAC8 Deletion	CTTGGCGTAATCATGGTCATAGCTGTTTCCTGTAAGTAGCATGTAATAGGGCATGGGGATG
2414	DAC8 Deletion	CAGCTCTGGTCTGACAGCACC
2473	DAC8 RT	GGAATACTACGGGCCTCGAT
2474	DAC8 RT	TCCTTCCTCTGTCGTTTGCT
2415	DAC9 Deletion	TCGGGACCGAGAACGCCATA
2416	DAC9 Deletion	TGAGTCGTATTACAATTCACTGGCCGTCGTTTTACGTTAGGATACTCTTCGACAGCTGGCC
2417	DAC9 Deletion	CTTGGCGTAATCATGGTCATAGCTGTTTCCTGTCTGTTAGATCGTACTCGTAAATATGGTTTGAAAACGA
2418	DAC9 Deletion	GGCCAAGGTGTACAAGAGGTCAAAG
2475	DAC9 RT	GCGTAAAGAGGGTCGTCAAG
2476	DAC9 RT	GGGCGTACTTTATCCGTCAA
2419	DAC10 Deletion	TATCGACATGACGGAGGTTACCGC
2420	DAC10 Deletion	TGAGTCGTATTACAATTCACTGGCCGTCGTTTTACTTTGGGGGACAAAGGATCTACGG
2421	DAC10 Deletion	CTTGGCGTAATCATGGTCATAGCTGTTTCCTGGTCTGTCAGAGGGCTTTCATTCAGGT
2422	DAC10 Deletion	TCTAATTAACAGGTGGAGGTCGTCGG
2477	DAC10 RT	CGTCTTCCTCATCAGGCTTC
2478	DAC10 RT	TTCTGACCGAGGTGGGATAG
1122	YPK1 Deletion	AGCGTCAGCATTACTGTCCCAGA
1123	YPK1 Deletion	TGAGTCGTATTACAATTCACTGGCCGTCGTTTTACGGAAGGCAATGGACTCCTTGAGC
1124	YPK1 Deletion	CTTGGCGTAATCATGGTCATAGCTGTTTCCTGAATACAGGGTTAGTGGTGTAGAGAGGGC
1125	YPK1 Deletion	ATTAGAACCAACAGCAGTGATGATACCACAG
1318	YPK1 RT	ACTTCTTTCTGGTCACGGCT
1319	YPK1 RT	TGAGTCGTCAACAACCGAGT
1866	YPK1 WT	NNNNCTCGAGAGCGTCAGCATTACTGTCCCAGA
1867	YPK1 WT	NNNNAAGCTTATATCGGCCAACAGATTCGCCAAG
3116	YPK1 K315R	AGGGAAAAGCTGTACCTGGTCTTGGCG
3117	YPK1 K315R	GGACTGGAAAGAGAACTTTAAGGGCACA
3118	YPK1 K315Q	CAGGAAAAGCTGTACCTGGTCTTGGCG
1868	YPK1 K502R	GGCAAAGAAGGGGTGATTCTTGATATCCT
1869	YPK1 K502R	AGGCACATCAACTTTACAAAACTCTGGAACAAGCAAAT
2380	YPK1 K502Q	CAGCACATCAACTTTACAAAACTCTGGAACAAGCAAAT
2001	YPK1 CHECK	ACTTGCAAAGCGGCAATAAT
3767	YPK1-HA	NNNNGCGGCCGCACATGCTAACGATCTCCACAGAAAACTTCAAA
3768	YPK1-HA	NNNNAGGCCTGATTAACAGACCATTACTACTGCTACTGTAACCCTTA
3665	DAC1 Promoter	NNNNGGGCCCAGCAGCCAGCGGTATTTTGAAAGTG
3666	DAC1 Promoter	CACCAAAAATTCAACGGGTGGAGATCCTAAGCTAACGAGTTCAAGGTAGCGGG
2516	TEF1 Promoter	GGATCTCCACCCGTTGAATTTTTGGTG
2342	TEF1 Promoter	TTTGAAGTTTTCTGTGGAGATCGTTAGCATGT
3667	DAC1 CDNA	ACATGCTAACGATCTCCACAGAAAACTTCAAAATGTCAAAACCAGATCTGTCGCAATATATCATGA
3510	DAC1 CDNA	NNNNCTCGAGTGAACTTGCATTCCCAAGCAAACTATCC
3511	DAC1 Terminator	NNNNGGATCCGGACTTGTTTCAAGCCCATTTCAAAAAATTATTCTCTTC
3512	DAC1 Terminator	NNNNTCTAGATCAATGTCTTTCTTGCCCTCTTTACCATCC
3668	DAC7 Promoter	NNNNGGGCCCGCGGTTGGCAATGGAAGAGACTAC
3669	DAC7 Promoter	CACCAAAAATTCAACGGGTGGAGATCCTCTAGCTTTTCTTGGATTGTCCAGAGATTATTACC
3670	DAC7 CDNA	ACATGCTAACGATCTCCACAGAAAACTTCAAAATGGCAGGCGATCACAAAGCTAC
3671	DAC7 CDNA	NNNNATCGATGAGCTTGAGTGACTTTCTGACAGCTTCTT
3515	DAC7 Terminator	NNNNGGATCCAGGAAAGAAAGAAGCAGGTGATGCGA
3516	DAC7 Terminator	NNNNTCTAGAGGAGCAGGAGGCTGAATTGGATG
1717	4FLAG	NNNNCCCGGGGACTACAAGGACGACGACGACAAAGACTACAAGGACGACGACGACAAAGACTACAAGGACGACGACGACAAAGACTACAAGGACGACGACGACAAATAAGGGTTACAGTAGCAGTAGTAATGGTCTGTTAATCA
1718	HYG	NNNNGGATCCTTTAGGCCTCAACCATGTGATGTGC
1966	2HA	NNNNCCCGGGTACCCATACGATGTTCCAGATTACGCTTACCCATACGATGTTCCAGATTACGCTTAAGGGTTACAGTAGCAGTAGTAATGGTCTGTTAATCA
1967	NAT	NNNNGGATCCTTTAGGCCTAAGAGATGTAGAAACGAGTTTCGT
